# Supplementary material for: Dedifferentiation-Dependent Regeneration of the Biliary Ductal Epithelium in Response to Hepatic Injury in TFF1-Deficient Mice
Source: Cells. 2025 Aug 27;14(17):1323. doi: 10.3390/cells14171323 (PMC12428306; doi:10.3390/cells14171323)
Supplement: Supplementary file 1 [file cells-14-01323-s001.zip]

Archive with 1 entries (1 files):
- cells-3795398-supplementary.pdf
